# Supplementary material for: Improving Learning and Study Strategies in Undergraduate Medical Students: A Pre-Post Study
Source: Healthcare (Basel). 2023 Jan 28;11(3):375. doi: 10.3390/healthcare11030375 (PMC9914150; doi:10.3390/healthcare11030375)
Supplement: Supplementary file 1 [file healthcare-11-00375-s001.zip]

Archive with 1 entries (1 files):
- healthcare-2018229-supplementary.pdf
